# Supplementary material for: Targeting SOX18 Transcription Factor Activity by Small-Molecule Inhibitor Sm4 in Non-Small Lung Cancer Cell Lines
Source: Int J Mol Sci. 2023 Jul 11;24(14):11316. doi: 10.3390/ijms241411316 (PMC10379584; doi:10.3390/ijms241411316)
Supplement: Supplementary file 1 [file ijms-24-11316-s001.zip]

Archive with 1 entries (1 files):
- ijms-2425706-supplementary.pdf
